# Supplementary material for: Synthesis, Structure and Molecular Docking of New 4,5-Dihydrothiazole Derivatives Based on 3,5-Dimethylpyrazole and Cytisine and Salsoline Alkaloids
Source: Molecules. 2022 Nov 5;27(21):7598. doi: 10.3390/molecules27217598 (PMC9655236; doi:10.3390/molecules27217598)
Supplement: Supplementary file 1 [file molecules-27-07598-s001.zip]

Archive with 1 entries (1 files):
- molecules-1982642-supplementary.pdf
